# Supplementary material for: Identification of Astrotactin2 as a Genetic Modifier That Regulates the Global Orientation of Mammalian Hair Follicles
Source: PLoS Genet. 2015 Sep 29;11(9):e1005532. doi: 10.1371/journal.pgen.1005532 (PMC4587951; doi:10.1371/journal.pgen.1005532)
Supplement: S1 Table — (XLSX) [file pgen.1005532.s009.xlsx]

## Sheet: Sheet1
Table S1. PCR primers: polymorphic microsatellite insertion/deletion variants
Locus name	Ensembl location	Product size (bp)		Primer #
		C57Bl6/J strain	129 strain		Primer sequence
INDEL4:63169110	4:63508012-63508158	147	133	Chang226	TCATATTGGACTAGAGGCTTACTC
				Chang225	TAACAACATTACAGTTATGAAGTAGCA
INDEL4:63920019	4:64258939-64259067	129	139	Chang218	CCAGTGGGATTCACTTTGGT
				Chang217	AGTCACACATGCATGCACAC
D4Mit178	4:67182025-67182171	154	173	HC438	CCGCCCTGAAGGTAAATCAGTAACT
				HC437	CCCCCGCTCAGGAGGTACATTGCCT
HC_INDEL_68	4:68478329-68478465	137	149	HC443	GCTTTAGCAAGGAGCTGCAAATC
				HC444	CCCTATCCTCTTTCCTCTTTTCTTCC
HC_INDEL_69	4:69848068-69848223	156	132	HC445	GGCTCCATCTAGGAGGGAAATCTAAATG
				HC446	TCTGAGCACTTGTGTCACAGTGG
D4Mit141	4:74512422-74512570	156	166	HC440	CCCCCCTGGGCAAGGAAGGTAGGAC
				HC439	CCCTTCAGTGGCATATTTCAGTTGG
HC_INDEL_81	4:81412920-81413173	254	238	HC457	GCTCATGCCAGACAACCTAAAGTG
				HC458	GACCTGCTGCCATAAATGCTCTAG
