# Supplementary material for: Identification of Astrotactin2 as a Genetic Modifier That Regulates the Global Orientation of Mammalian Hair Follicles
Source: PLoS Genet. 2015 Sep 29;11(9):e1005532. doi: 10.1371/journal.pgen.1005532 (PMC4587951; doi:10.1371/journal.pgen.1005532)
Supplement: S2 Table — (XLSX) [file pgen.1005532.s010.xlsx]

## Sheet: Sheet1
Table S2. PCR primers: SNP variants
SNP Ensembl Location	C57Bl6/J strain	129 strain	Primer #	Primer sequence
4:64979273	A	G	Chang343	TGAGCTTTTCTTGCCTGTGA
			Chang344	TTGCAAGTCTCTCCACGATG
4:65169550	C	T	Chang345	CCTGCACTGCTCTTCTACCC
			Chang346	CCATTCCTGGCCTTTATCCT
4:65574680	C	A	Chang347	ATGCCCTCTTCTGGTGTGTC
			Chang348	CTCGGTTCAGTCATCTGCAA
4:65665664	C	T	Chang564	GCACATATGGTCATGGCAAG
			Chang565	CCTTTGGTGCAGGAATGTTT
4:65806420	G	T	Chang566	CTGGACTGTGTGCTTCCTGA
			Chang567	AAAAGTGTGGCTGTGGAAGG
4:65944235	T	C	Chang568	GTATCCTTCCCTCCCTCAGC
			Chang569	CCCTGTTGGGATTAGGATTG
4:66137966	G	A	Chang349	TCCTGATCCTCCCTGTTCAC
			Chang350	CCCCTTTGCTTGAGAAATCA
4:66595576	T	C	Chang351	ATGAGATCACTGGGCCAAAC
			Chang352	ACTGCCCTACTGTGCAATCC
4:66976689	T	A	Chang353	GGTCATGAGACCAAGCCATT
			Chang354	CTTCCAACTTCCTTCCACCA
