# Supplementary material for: Identification of Astrotactin2 as a Genetic Modifier That Regulates the Global Orientation of Mammalian Hair Follicles
Source: PLoS Genet. 2015 Sep 29;11(9):e1005532. doi: 10.1371/journal.pgen.1005532 (PMC4587951; doi:10.1371/journal.pgen.1005532)
Supplement: S3 Table — (XLSX) [file pgen.1005532.s011.xlsx]

## Sheet: Sheet1
Table S3. PCR primers for amplifying Astn2 exons
Exon	Primer #	Primer sequence	Product size (bp)
1	Chang466	GTCCTGGTTCGCTTCAGTGT	745	GC rich, need DMSO
	Chang421	CCCCACACTTCTTTACAACCA
2	Chang422	TGTTGCCTCTCGTCTTGTGT	695
	Chang423	CCACCCGTAAGCCAAGTAAG
3	Chang468	CGGCCACAAGTTGTTAATGA	759
	Chang469	TGGACTCTCTGGTGCTCTCA
4	Chang426	GAGACTTAAGGTGGCCAGTCC	428
	Chang427	AGATGAGGCAGCATGGTTCT
5	Chang428	AGATCTGCCTCACTGCCAAT	465
	Chang471	GGAATGATGTAGGGCAGGAA
6	Chang430	TTCCTCCCTCCTTTCCATTT	400
	Chang431	GGATAGCCCTTTGCTCCTGT
7	Chang432	TGGTGCCCCTTAATGTTTTC	643
	Chang433	GAGAATGGAGGCACATGGTT
8	Chang434	GTAGGCAGTGGATCCTGGAC	567
	Chang435	TTATAGGCGGGACTTCATGC
9	Chang436	CACTCGTACACCGAAACAGG	732
	Chang437	TCCCCTGGTACTGCCACTTA
10	Chang438	CTGGTCTTGGGGAACAGAGA	433
	Chang439	CTGCACAACAATGGAAGGTG
11	Chang440	CCACTGTTGCCTCCCTTTTA	641
	Chang441	CAACCTTCCTAATGCCCTGA
12	Chang442	TTTGACTTCTGGACCCCATC	588
	Chang443	CCGACTAGGTCATCCTCTGC
13	Chang444	GGTGTCCCCCTTGACTTCTT	598
	Chang445	TTTAACGTCCGTGGAAAAGG
14	Chang446	AACAATTGGCAGCTTGATCC	685
	Chang447	TCCTCAATGGTGGTCATCCT
15	Chang448	CAGAAGCACAGTCAGGACCA	541
	Chang449	CCAGACACACTTCTGGAGCA
16	Chang450	CGCATAACCTAGCTGGGAAG	561
	Chang451	TTCATCTCCGGCAACTCTTT
17	Chang452	AAAGTGAGGGCCACACAAAG	630
	Chang453	CACGCTGCTGTTATTGAGGA
18	Chang454	CACCCCCAAAATCACAGAGT	506
	Chang455	GCAGACAAGTGGTGAATGGA
19	Chang456	AGACCATGCAAAAGTTGTGG	436
	Chang457	GGAGCTCTTCCCAACAACAG
20	Chang458	ACATGGCAAGAATCCACCTC	649
	Chang459	ACCAAGACAGCTCTCCCTCA
21	Chang460	GCAGGCACTCAAAGCTTGATA	559
	Chang461	ACTCAACATTCCCTGCCAAT
22	Chang462	ACACCCCCAATGCTGAGTAG	705
	Chang463	CTGCTAAGGGCAAAAACAGC
23	Chang464	GGTACTCAGCCAGAGGCTTG	773
	Chang465	GGCATGATGGAGGAAGAAAA
