# Supplementary material for: Identification of Astrotactin2 as a Genetic Modifier That Regulates the Global Orientation of Mammalian Hair Follicles
Source: PLoS Genet. 2015 Sep 29;11(9):e1005532. doi: 10.1371/journal.pgen.1005532 (PMC4587951; doi:10.1371/journal.pgen.1005532)
Supplement: S4 Table — (XLSX) [file pgen.1005532.s012.xlsx]

## Sheet: Sheet1
	30 kb	66089100	chang474/475	66089100 646 bp
	20 kb	66079100	chang476/477	66079100 600 bp
	10 kb	66069100	chang478/479	66069100 584 bp
	5 kb	66064100	chang480/481	66064100 525 bp
	2 kb	66061100	chang482/483	66061100 771 bp
	1 kb	66060100	chang484/485	66060100 462 bp
	0.5 kb	66059600	chang486/487	66059600 737 bp
exon 5	66059237-66059130	66059100	chang488/489	inside Exon 5 89 bp
	0.5 kb	66058600	chang490/491	66058600 595 bp
	1 kb	66058100	chang492/493	66058100 738 bp
	2 kb	66057100	chang494/495	66057100 642 bp
	5 kb	66054100	chang496/497	66054100 661 bp
	10 kb	66049100	chang498/499	66049100 554 bp
	20 kb	66039100	chang500/501	66039100 697 bp
	30 kb	66029100	chang502/503	66029100 690 bp

## Sheet: Sheet2
Table S4. PCR primers for defining the extent of the ridge deletion
Region	Position relative to exon 5	Primer #	Primer sequence	Product size (bp)
a	-30 Kb	Chang474	GTCCCCTCTTGTGCATTGTT	646
		Chang475	GATGGAGGGCCAAGTAGATG
b	-26 Kb	Chang538	TGGGATGCCCACTCTTACAT	441
		Chang539	AGGCAGGAGGATCTCTGTGA
c	-19 Kb	Chang532	ACAAAACTCACAGGGCATCC	362
		Chang533	ATCAGGTCGCCTGTGATACC
d	-12.3 Kb	Chang534	TGGAATACCTTGGGAATGGA	334
		Chang535	TCCTGGCAGACCTGATCTTT
e	-5 Kb	Chang480	GGGCACCTTCTCTAGCTCCT	525
		Chang481	ATGCAAGCAATGAATCCACA
f	-1 Kb	Chang484	ACTCCTGCACTTTCCCCTTT	462
		Chang485	AAGGAGGTGGGCACATACAG
g	0	Chang488	AATCAGCTTTGGGAGAACCA	89
		Chang489	GACTGCGGTACTGCTCTGTG
h	1 Kb	Chang492	CCTAAGGCTGGGGAATTAGC	738
		Chang493	CCACCATTCCCTGCTTCTAA
i	8 Kb	Chang522	GGATCTCTGCTCGTCCTCAG	565
		Chang523	CTGGAGCTCTAGCTGGCAGT
j	15 Kb	Chang536	GGGAAACATGACAATGAGCA	315
		Chang537	TTCCTTTTTGTGGAGGTTGG
k	30 Kb	Chang502	ATGTCCTCTGGGCTGTTTTG	690
		Chang503	TGGGATCTGGGTAAGCAAAC
