# Supplementary material for: Identification of Astrotactin2 as a Genetic Modifier That Regulates the Global Orientation of Mammalian Hair Follicles
Source: PLoS Genet. 2015 Sep 29;11(9):e1005532. doi: 10.1371/journal.pgen.1005532 (PMC4587951; doi:10.1371/journal.pgen.1005532)
Supplement: S5 Table — (XLSX) [file pgen.1005532.s013.xlsx]

## Sheet: Sheet1
	30 kb	66089100	chang474/475	66089100 646 bp
	20 kb	66079100	chang476/477	66079100 600 bp
	10 kb	66069100	chang478/479	66069100 584 bp
	5 kb	66064100	chang480/481	66064100 525 bp
	2 kb	66061100	chang482/483	66061100 771 bp
	1 kb	66060100	chang484/485	66060100 462 bp
	0.5 kb	66059600	chang486/487	66059600 737 bp
exon 5	66059237-66059130	66059100	chang488/489	inside Exon 5 89 bp
	0.5 kb	66058600	chang490/491	66058600 595 bp
	1 kb	66058100	chang492/493	66058100 738 bp
	2 kb	66057100	chang494/495	66057100 642 bp
	5 kb	66054100	chang496/497	66054100 661 bp
	10 kb	66049100	chang498/499	66049100 554 bp
	20 kb	66039100	chang500/501	66039100 697 bp
	30 kb	66029100	chang502/503	66029100 690 bp

## Sheet: Sheet2
Table S5. RT-PCR primers for Dbc1 and Trim32
Gene	Primer #	Primer sequence	Product size (bp)
Dbc1	Chang205	ACGCAGGGCTCTTCCAAGTT	1040
	Chang206	CTTATAAGCTTCAGTCCAGG
	Chang207	GCAGTATCTGCAAGAGAAGT	982
	Chang208	GACAAAGAACATAGGGTCCA
	Chang209	GTACCTGTTGCAGAAGATGG	940
	Chang210	CGTGTGTGTGTCTGTCTGTC
Trim32	Chang211	GTCAGCAGGAATCTGACACT	1001
	Chang212	TCTTCCATGTTAACTGTCCG
	Chang213	TGTGACTACTTTCTAGCGAA	920
	Chang214	TGTTCATTCTGTCGGTTTTC
	Chang215	CACTGATAGCTACGACAACT	780
	Chang216	TGAAAACTAGAGCTTCTACG
